# Supplementary material for: Exploring the Effects of Qigong, Tai Chi, and Yoga on Fatigue, Mental Health, and Sleep Quality in Chronic Fatigue and Post-COVID Syndromes: A Systematic Review with Meta-Analysis
Source: Healthcare (Basel). 2024 Oct 11;12(20):2020. doi: 10.3390/healthcare12202020 (PMC11507473; doi:10.3390/healthcare12202020)
Supplement: Supplementary file 1 [file healthcare-12-02020-s001.zip]

Archive with 1 entries (1 files):
- healthcare-3213642-supplementary.pdf
